# Supplementary material for: CDMAP/CDVIS: context-dependent mutation analysis package and visualization software
Source: G3 (Bethesda). 2022 Dec 12;13(4):jkac299. doi: 10.1093/g3journal/jkac299 (PMC10085751; doi:10.1093/g3journal/jkac299)
Supplement: jkac299_Supplementary_Data [file jkac299_supplementary_data.zip]

Archive with 2 entries (2 files):
- Table_S1_G3-2022-403638.docx
- Table_S2_G3-2022-403638.docx
